# Supplementary material for: Differential Modulation of GLP-1R by Dietary Ginsenosides Points to a Putative Extracellular Allosteric Site
Source: Int J Mol Sci. 2026 Jun 22;27(12):5630. doi: 10.3390/ijms27125630 (PMC13299201; doi:10.3390/ijms27125630)
Supplement: Supplementary file 1 [file ijms-27-05630-s001.zip]

Archive with 1 entries (1 files):
- ijms-4317218-supplementary.pdf
